# Supplementary material for: Identification and Expression Characterization of ATP-Binding Cassette (ABC) Transporter Genes in Melon Fly
Source: Insects. 2021 Mar 23;12(3):270. doi: 10.3390/insects12030270 (PMC8005081; doi:10.3390/insects12030270)
Supplement: Supplementary file 1 [file insects-12-00270-s001.zip]

Archive with 1 entries (1 files):
- insects-1134781-supplementary.xlsx
