# Supplementary material for: Identification and Expression Characterization of ATP-Binding Cassette (ABC) Transporter Genes in Melon Fly
Source: Insects. 2021 Mar 23;12(3):270. doi: 10.3390/insects12030270 (PMC8005081; doi:10.3390/insects12030270)
Supplement: Supplementary file 1 [file insects-12-00270-s001.zip › insects-1134781-supplementary.xlsx]

## Sheet: Sheet1
Table S1. Primers for the ABC transporter genes for RT-qPCR.
Gene	Forward (5’–3’)	Reverse (5’–3’)
ZcABCB1	TACCGCCTATACTCTTCCGC	ATCAACTTCGATTTCCCGCG
ZcABCB2	GCCGATTTGCATGACTCCAT	GTCCAGACTACTCGTTGCCT
ZcABCB3	TCTGGCAGACACGAAGAGTT	TTGCATATTTGGGCGATCGG
ZcABCB4	TGCGGCGACTATGGATAAGT	GTATCGAACCAGCCCGTTTC
ZcABCB5	GATGCACTTTTAGACGCCGT	CATTCTGCTTGCCACCTCTC
ZcABCB6	GAGACAAATTCGGTGGGCTC	CACACCAAAGCCAGTTTCCA
ZcABCB7	CTGGCGATGCTACCTGGTAT	TGAACGCGGTGGAAAAGAAG
ZcABCC1	GAAATTCTGCCATCGGTGCT	ATTGGTGAACGGTTGACTGC
ZcABCC2	CGAGATGGGCAAAATCGGTT	CGAATTCACGCGCTTGACTA
ZcABCC3	GGCAAAATTGGTTGGGGACT	CGAATTCACGCGCTTGACTA
ZcABCC4	GAAGACACACCAATGCAGCA	ATGACAAGAACCAATCGCCG
ZcABCC5	GTGTCAATGGGGTATGCGAC	CACATACGAGTCCTTTGGCG
ZcABCC6	CAGCAAACCATCCACACGAA	CGACCGGTATTCTGCACAAG
ZcABCC7	GCTACCTCATTTGGCTACGC	CACCTGTATGCCCTGTACCA
ZcABCC8	CGGAAGAACTTTTGGGCACA	TTGCCACCATCCATCTCAGT
ZcABCC9	GCGTAGATCATCACTTGCGG	GTGGTAATGGCTAGGGGTGT
ZcABCC10	TGCGTCGTCTACTATGGCAT	GTATTCGCCTCCAAACGCTT
